# Supplementary material for: Amino Acid and Carotenoid Profiles of Chlorella vulgaris During Two-Stage Cultivation at Different Salinities
Source: Bioengineering (Basel). 2025 Mar 13;12(3):284. doi: 10.3390/bioengineering12030284 (PMC11939374; doi:10.3390/bioengineering12030284)
Supplement: Supplementary file 1 [file bioengineering-12-00284-s001.zip]

Archive with 1 entries (1 files):
- bioengineering-3431875-supplementary.pdf
